# Supplementary material for: Genome Study of a Novel Virulent Phage vB_SspS_KASIA and Mu-like Prophages of Shewanella sp. M16 Provides Insights into the Genetic Diversity of the Shewanella Virome
Source: Int J Mol Sci. 2021 Oct 14;22(20):11070. doi: 10.3390/ijms222011070 (PMC8541194; doi:10.3390/ijms222011070)
Supplement: Supplementary file 1 [file ijms-22-11070-s001.zip]

Archive with 3 entries (3 files):
- File S1.pdf
- Supplementary Figures.pdf
- Supplementary Tables.xlsx
